# Supplementary material for: Lumican modulates adipocyte function in obesity-associated type 2 diabetes
Source: Adipocyte. 2022 Dec 6;11(1):665–75. doi: 10.1080/21623945.2022.2154112 (PMC9728465; doi:10.1080/21623945.2022.2154112)
Supplement: Supplemental Material [file KADI_A_2154112_SM6130.zip]

Archive with 3 entries (2 files):
- supplement/
- supplement/CSB Supplementary Figures REV.pptx
- supplement/CSB Supplementary Tables.docx
